# Supplementary material for: Gut microbial signature in lung cancer patients highlights specific taxa as predictors for durable clinical benefit
Source: Sci Rep. 2023 Feb 3;13:2007. doi: 10.1038/s41598-023-29136-4 (PMC9898251; doi:10.1038/s41598-023-29136-4)
Supplement: Supplementary file 4 — Supplementary Information 4. [file 41598_2023_29136_MOESM4_ESM.xlsx]

## Sheet: permanova_var_explained_unweigh
Dataset S3
Feature	R2	P.value	Q.value	samples and subcohort
Age	0.0209232	0.001	0.013	cancer_all_(n=107)
Age	0.0195252	0.048	0.192	cancer_time1_(n=75)
Age	0.0366287	0.006	0.0445714	cancer_time1_IOy_(n=50)
Age	0.0217766	0.134	0.271556	cancer_time1_noAB_(n=55)
Antibiotics last 6 weeks	0.0197787	0.002	0.0208	cancer_all_(n=107)
Antibiotics last 6 weeks	0.0195824	0.062	0.192706	cancer_time1_(n=75)
Antibiotics last 6 weeks	0.0166406	0.831	0.90025	cancer_time1_IOy_(n=50)
Best response	0.0300284	0.323	0.52	cancer_all_(n=107)
Best response	0.0373526	0.877	0.930694	cancer_time1_(n=75)
Best response	0.0476013	0.99	0.998	cancer_time1_IOy_(n=50)
Best response	0.0415833	0.269	0.466267	cancer_time1_noAB_(n=55)
BMI	0.011359	0.136	0.271556	cancer_all_(n=107)
BMI	0.0110252	0.814	0.90025	cancer_time1_(n=75)
BMI	0.019896	0.387	0.591882	cancer_time1_IOy_(n=50)
BMI	0.0134515	0.923	0.95992	cancer_time1_noAB_(n=55)
Durable clinical benefit (DCB) at 12month (Y/N)	0.0354043	0.001	0.013	cancer_all_(n=107)
Durable clinical benefit (DCB) at 12month (Y/N)	0.0341683	0.072	0.208	cancer_time1_(n=75)
Durable clinical benefit (DCB) at 12month (Y/N)	0.0510652	0.062	0.192706	cancer_time1_IOy_(n=50)
Durable clinical benefit (DCB) at 12month (Y/N)	0.0523051	0.011	0.0572	cancer_time1_noAB_(n=55)
Gender	0.0253486	0.001	0.013	cancer_all_(n=107)
Gender	0.0224498	0.011	0.0572	cancer_time1_(n=75)
Gender	0.0352689	0.008	0.052	cancer_time1_IOy_(n=50)
Gender	0.0399249	0.003	0.026	cancer_time1_noAB_(n=55)
Histology adenocarcinoma or other	0.01155	0.106	0.250545	cancer_all_(n=107)
Histology adenocarcinoma or other	0.0132663	0.412	0.595111	cancer_time1_(n=75)
Histology adenocarcinoma or other	0.0216201	0.281	0.471355	cancer_time1_IOy_(n=50)
Histology adenocarcinoma or other	0.0166186	0.583	0.689	cancer_time1_noAB_(n=55)
IO (Y/N)	0.0120005	0.088	0.2288	cancer_all_(n=107)
IO (Y/N)	0.0152055	0.19	0.352857	cancer_time1_(n=75)
IO (Y/N)	0.0177269	0.434	0.602105	cancer_time1_noAB_(n=55)
Patient ID	0.828925	0.001	0.013	cancer_all_(n=107)
PS 0 or 1+	0.0117182	0.101	0.250095	cancer_all_(n=107)
PS 0 or 1+	0.0134187	0.412	0.595111	cancer_time1_(n=75)
PS 0 or 1+	0.019535	0.44	0.602105	cancer_time1_IOy_(n=50)
PS 0 or 1+	0.026205	0.042	0.182	cancer_time1_noAB_(n=55)
Smoking currently	0.0109762	0.141	0.271556	cancer_all_(n=107)
Smoking currently	0.0125867	0.526	0.658667	cancer_time1_(n=75)
Smoking currently	0.0177344	0.658	0.743826	cancer_time1_IOy_(n=50)
Smoking currently	0.0161062	0.637	0.736089	cancer_time1_noAB_(n=55)
Smoking last 10 years	0.0140089	0.036	0.170182	cancer_all_(n=107)
Smoking last 10 years	0.0163151	0.117	0.264333	cancer_time1_(n=75)
Smoking last 10 years	0.0220195	0.221	0.396276	cancer_time1_IOy_(n=50)
Smoking last 10 years	0.0249109	0.062	0.192706	cancer_time1_noAB_(n=55)
Stage_at_treatment_start	0.0124962	0.063	0.192706	cancer_all_(n=107)
Stage_at_treatment_start	0.0129313	0.532	0.658667	cancer_time1_(n=75)
Stage_at_treatment_start	0.0237718	0.122	0.264333	cancer_time1_IOy_(n=50)
Stage_at_treatment_start	0.0170141	0.572	0.689	cancer_time1_noAB_(n=55)
Survival	0.0119833	0.079	0.216211	cancer_all_(n=107)
Survival	0.0126098	0.517	0.658667	cancer_time1_(n=75)
Survival	0.0208182	0.33	0.52	cancer_time1_IOy_(n=50)
Survival	0.0172259	0.506	0.658667	cancer_time1_noAB_(n=55)
Time	0.00561527	0.998	0.998	cancer_all_(n=107)
