# Supplementary material for: Gut microbial signature in lung cancer patients highlights specific taxa as predictors for durable clinical benefit
Source: Sci Rep. 2023 Feb 3;13:2007. doi: 10.1038/s41598-023-29136-4 (PMC9898251; doi:10.1038/s41598-023-29136-4)
Supplement: Supplementary file 5 — Supplementary Information 5. [file 41598_2023_29136_MOESM5_ESM.xlsx]

## Sheet: significant_results_asv
Dataset S4
ASV	metadata	value	coef	stderr	N	N.not.0	pval	qval	Greengenes_taxonomy	SILVA_taxonomy	ASV_number
TACGTATGGAGCAAGCGTTATCCGGATTTACTGGGTGTAAAGGGTGCGTAGGTGGCAGTGCAAGTCAGATGTGAAAGGCCGGGGCTCAACCCCGGAGCTGCATTTGAAACTGCTCGGCTAGAGTACAGGAGAGGCAGGCGGAATTCCTAG	age	age	-0.341726	0.105175	79	50	0.00217017	0.201019	k__Bacteria;_p__Firmicutes;_c__Clostridia;_o__Clostridiales;_f__Lachnospiraceae;_g__Coprococcus;_s__	d__Bacteria; p__Firmicutes; c__Clostridia; o__Lachnospirales; f__Lachnospiraceae; g__[Eubacterium]_hallii_group	ASV15011
TACGTAGGTGGCGAGCGTTATCCGGATTTACTGGGTGTAAAGGGTGAGTAGGCGGGAAGTCAAGTCAGATGTGAAATGCCGCGGCTTAACTGCGGAACTGCATTTGAAACTGATTTTCTTGAGAGTCGGAGAGGCAATCGGAATTCCTAG	age	age	0.194028	0.0578338	79	12	0.00150492	0.168326	k__Bacteria;_p__Firmicutes;_c__Clostridia;_o__Clostridiales;_f__Ruminococcaceae;_g__;_s__	d__Bacteria; p__Firmicutes; c__Clostridia; o__Oscillospirales; f__UCG-010; g__UCG-010; s__uncultured_bacterium	ASV14320
TACGTAGGGGGCGAGCGTTGTCCGGAATGACTGGGCGTAAAGGGCGCGTAGGCGGCTGTGTAAGTCTGGAGTGAAAGTCCTGCTTTTAAGGTGGGAATTGCTTTGGAGACTGCATGGCTTGAGTGCGGAAGAGGCAAGTGGAATTCCCAG	age	age	0.214096	0.0607472	79	20	0.000938825	0.155518	k__Bacteria;_p__Firmicutes;_c__Clostridia;_o__Clostridiales;_f__;_g__;_s__	d__Bacteria; p__Firmicutes; c__Clostridia; o__Christensenellales; f__Christensenellaceae; g__Christensenellaceae_R-7_group	ASV10803
TACGTAGGTGGCGAGCGTTGTCCGGAATGACTGGGCGTAAAGGGAGCGTAGGCGGCACAACAAGTTAGGAGTGAAATACCGTGGCTTAACCACGGAACTGCTTTTAAAACTGTTGAGCTAGAGTGATGGAGAGGAAAGCGGAATTCCTAG	age	age	0.240068	0.0551552	79	18	9.08604e-05	0.10169	k__Bacteria;_p__Firmicutes;_c__Clostridia;_o__Clostridiales;_f__;_g__;_s__	d__Bacteria; p__Firmicutes; c__Clostridia; o__Clostridia_vadinBB60_group; f__Clostridia_vadinBB60_group; g__Clostridia_vadinBB60_group; s__uncultured_organism	ASV14453
TACGTAGGGGGCAAGCGTTGTCCGGAATGATTGGGCGTAAAGGGCGCGTAGGCGGCCTGGTAAGTTTGAAGTGAAAGTCCTTCTTTTAAGGAGGGAACTGCTTTGAAAACTGTCGGGCTTGAGTGCAGGAGAGGTAAGCGGAATTCCCGG	age	age	0.36145	0.0992267	79	25	0.000656881	0.155518	k__Bacteria;_p__Firmicutes;_c__Clostridia;_o__Clostridiales;_f__;_g__;_s__	d__Bacteria; p__Firmicutes; c__Clostridia; o__Christensenellales; f__Christensenellaceae; g__Christensenellaceae_R-7_group	ASV10351
TACGTAGGTGGCAAGCGTTGTCCGGATTTACTGGGTGTAAAGGGCGCGTAGGCGGAGAGACAAGTCAGATGTGAAATCTATGGGCTTAACCCATAAACTGCATTTGAAACTATCTCCCTTGAGTGATGGAGAGGCAAGCGGAATTCCTAG	age	age	0.410681	0.119791	79	16	0.00125617	0.168326	k__Bacteria;_p__Firmicutes;_c__Clostridia;_o__Clostridiales;_f__Ruminococcaceae;_g__;_s__	d__Bacteria; p__Firmicutes; c__Clostridia; o__Oscillospirales; f__Oscillospiraceae; g__NK4A214_group; s__uncultured_organism	ASV13526
TACGTAGGGGGCAAGCGTTATCCGGATTTACTGGGTGTAAAGGGAGCGTAGACGGCGAAGCAAGTCTGGAGTGAAAACCCAGGGCTCAACCCTGGGACTGCTTTGGAAACTGTTTTGCTAGAGTGTCGGAGAGGTAAGTGGAATTCCTAG	Durable clinical benefit (DCB) at 12month	Yes	-0.300176	0.0947543	79	14	0.0025967	0.203655	k__Bacteria;_p__Firmicutes;_c__Clostridia;_o__Clostridiales;_f__Lachnospiraceae;_g__Clostridium;_s__citroniae	d__Bacteria; p__Firmicutes; c__Clostridia; o__Lachnospirales; f__Lachnospiraceae; g__Lachnoclostridium	ASV09473
TACGGAGGACCCGAGCGTTATCCGGATTTATTGGGTTTAAAGGGTGCGTAGGCGGATTAGTAAGTTAGAGGTGAAAGCTCGATGCTCAACATCGAAATTGCCTCTGATACTGTTAGTCTAGAGTATAGTTGCGGAAGGCGGAATGTGTGG	Durable clinical benefit (DCB) at 12month	Yes	0.60113	0.178782	79	40	0.00153303	0.168326	k__Bacteria;_p__Bacteroidetes;_c__Bacteroidia;_o__Bacteroidales;_f__Rikenellaceae;_g__Alistipes;_s__indistinctus	d__Bacteria; p__Bacteroidota; c__Bacteroidia; o__Bacteroidales; f__Rikenellaceae; g__Alistipes; s__Alistipes_indistinctus	ASV03617
TACGTAGGGAGCGAGCGTTGTCCGGATTTACTGGGTGTAAAGGGTGCGTAGGCGGGCTGTCAAGTCAGATGTGAAATACCGGGGCTCAACTCCGGGGCTGCATTTGAAACTGATGGTCTTGAGTGAAGTAGAGGCAGGCGGAATTCCTAG	Durable clinical benefit (DCB) at 12month	Yes	0.670647	0.214256	79	26	0.00300802	0.215401	k__Bacteria;_p__Firmicutes;_c__Clostridia;_o__Clostridiales;_f__Ruminococcaceae;_g__Ruminococcus;_s__	d__Bacteria; p__Firmicutes; c__Clostridia; o__Oscillospirales; f__Ruminococcaceae; g__uncultured	ASV08171
TACGGAGGATTCAAGCGTTATCCGGATTTATTGGGTTTAAAGGGTGCGTAGGCGGTTTGATAAGTTAGAGGTGAAATCCCGGGGCTTAACTCCGGAACTGCCTCTAATACTGTTAGACTAGAGAGTAGTTGCGGTAGGCGGAATGTATGG	Durable clinical benefit (DCB) at 12month	Yes	0.822004	0.250876	79	63	0.00198687	0.201019	k__Bacteria;_p__Bacteroidetes;_c__Bacteroidia;_o__Bacteroidales;_f__Rikenellaceae;_g__Alistipes;_s__onderdonkii	d__Bacteria; p__Bacteroidota; c__Bacteroidia; o__Bacteroidales; f__Rikenellaceae; g__Alistipes; s__Alistipes_onderdonkii	ASV05119
TACGTAGGTGGCAAGCGTTATCCGGATTTACTGGGTGTAAAGGGCGTGTAGGCGGGATTGCAAGTCAGATGTGAAAACTGGGGGCTCAACCTCCAGCCTGCATTTGAAACTGTAGTTCTTGAGTGCTGGAGAGGCAATCGGAATTCCGTG	Gender	Male	-0.796427	0.217846	79	50	0.000672658	0.155518	k__Bacteria;_p__Firmicutes;_c__Clostridia;_o__Clostridiales;_f__Ruminococcaceae;_g__Oscillospira;_s__	d__Bacteria; p__Firmicutes; c__Clostridia; o__Oscillospirales; f__Oscillospiraceae; g__Flavonifractor	ASV12734
TACGGAAGGTCCGGGCGTTATCCGGATTTATTGGGTTTAAAGGGAGCGTAGGCTGTCTATTAAGCGTGTTGTGAAATTTACCGGCTCAACCGGTGGCTTGCAGCGCGAACTGGTCGACTTGAGTATGCAGGAAGTAGGCGGAATTCATGG	Gender	Male	-0.608606	0.197204	79	19	0.00290374	0.215401	k__Bacteria;_p__Bacteroidetes;_c__Bacteroidia;_o__Bacteroidales;_f__Prevotellaceae;_g__Prevotella;_s__	d__Bacteria; p__Bacteroidota; c__Bacteroidia; o__Bacteroidales; f__Prevotellaceae; g__Prevotella; s__Prevotella_timonensis	ASV03413
TACGTAGGGAGCAAGCGTTGTCCGGATTTACTGGGTGTAAAGGGTGCGTAGGCGGCTAGGCAAGTCAGACGTGAAAACCATGGGCTCAACCTGTGGACTGCGTTTGAAACTGTTTAGCTTGAGTGAAGTAGAGGTAGGCGGAATTCCCGG	Gender	Male	-0.575113	0.14264	79	48	0.000194093	0.10169	k__Bacteria;_p__Firmicutes;_c__Clostridia;_o__Clostridiales;_f__Ruminococcaceae;_g__Ruminococcus;_s__	d__Bacteria; p__Firmicutes; c__Clostridia; o__Oscillospirales; f__Ruminococcaceae; g__Incertae_Sedis; s__uncultured_organism	ASV07566
TACGTAGGTGGCAAGCGTTGTCCGGATTTACTGGGTGTAAAGGGCGTGCAGCCGGGCTGGTAAGTCAGATGTGAAATCTGGAGGCTCAACCTCCAAACTGCATTTGAAACTGCTGGTCTTGAGTACCGGAGAGGTTATCGGAATTCCTTG	Gender	Male	-0.455886	0.139521	79	18	0.00219693	0.201019	k__Bacteria;_p__Firmicutes;_c__Clostridia;_o__Clostridiales;_f__Ruminococcaceae;_g__Oscillospira;_s__	d__Bacteria; p__Firmicutes; c__Clostridia; o__Oscillospirales; f__Oscillospiraceae; g__Oscillibacter; s__uncultured_organism	ASV13688
TACGTAGGGAGCAAGCGTTGTCCGGATTTACTGGGTGTAAAGGGTGCGTAGGCGGTTTGGTAAGTCAGAAGTGAAATCCATGGGCTTAACCCATGAACTGCTTTTGAAACTATCGAACTTGAGTGAAGTAGAGGTAGGCGGAATTCCCGG	Gender	Male	-0.389223	0.108793	79	17	0.000793624	0.155518	k__Bacteria;_p__Firmicutes;_c__Clostridia;_o__Clostridiales;_f__Ruminococcaceae;_g__Ruminococcus;_s__	d__Bacteria; p__Firmicutes; c__Clostridia; o__Oscillospirales; f__Ruminococcaceae; g__Incertae_Sedis; s__uncultured_organism	ASV07602
TACGTAGGGGGCAAGCGTTATCCGGATTTACTGGGTGTAAAGGGAGCGTAGACGGGATAGCAAGTCTGAAGTGAAAGCCCGGGGCTCAACCCCGGGACTGCTTTGGAAACTGTTGACCTGGAGTGCTGGAGAGGCAAGTGGAATTCCTAG	Gender	Male	-0.374251	0.0966849	79	14	0.000308713	0.10169	k__Bacteria;_p__Firmicutes;_c__Clostridia;_o__Clostridiales;_f__Lachnospiraceae;_g__Dorea;_s__	d__Bacteria; p__Firmicutes; c__Clostridia; o__Lachnospirales; f__Lachnospiraceae; g__Lachnoclostridium; s__Eubacterium_sp.	ASV09765
TACGTAGGTGGCAAGCGTTATCCGGAATCATTGGGCGTAAAGGGTGCGTAGGTGGCGTACTAAGTCTGTAGTAAAAGGCAATGGCTCAACCATTGTAAGCTATGGAAACTGGTATGCTGGAGTGCAGAAGAGGGCGATGGAATTCCATGT	Gender	Male	-0.305147	0.0902185	79	13	0.00137333	0.168326	k__Bacteria;_p__Firmicutes;_c__Erysipelotrichi;_o__Erysipelotrichales;_f__Erysipelotrichaceae;_g__[Eubacterium];_s__dolichum	d__Bacteria; p__Firmicutes; c__Bacilli; o__Erysipelotrichales; f__Erysipelotrichaceae; g__[Clostridium]_innocuum_group	ASV12429
TACGTAGGGGGCAAGCGTTATCCGGATTTACTGGGTGTAAAGGGAGCGTAGACGGTTAAGCAAGTCAGAAGTGAAAGGCTGGGGCTCAACCCCGGGACTGCTTTTGAAACTGTTTAACTAGAGTGCTGGAGAGGTAAGCGGAATTCCTAG	Gender	Male	0.425596	0.12122	79	23	0.00102728	0.155518	k__Bacteria;_p__Firmicutes;_c__Clostridia;_o__Clostridiales;_f__Lachnospiraceae;_g__;_s__	d__Bacteria; p__Firmicutes; c__Clostridia; o__Lachnospirales; f__Lachnospiraceae	ASV09925
TACGTAGGGGGCAAGCGTTATCCGGATTTACTGGGTGTAAAGGGAGCGTAGGCGGTCTGACAAGTCAGAAGTGAAAGCCCGGGGCTCAACTCCGGGACTGCTTTTGAAACTGCCGGACTAGATTGCAGGAGAGGTAAGTGGAATTCCTAG	Gender	Male	0.436947	0.136985	79	26	0.00250486	0.203655	k__Bacteria;_p__Firmicutes;_c__Clostridia;_o__Clostridiales;_f__Lachnospiraceae;_g__Coprococcus;_s__	d__Bacteria; p__Firmicutes; c__Clostridia; o__Lachnospirales; f__Lachnospiraceae; g__GCA-900066575	ASV10076
TACGTAGGGGGCAAGCGTTATCCGGATTTACTGGGTGTAAAGGGAGCGTAGACGGCTAAGCAAGTCAGAAGTGAAAGGCTGGGGCTCAACCCCGGGACTGCTTTTGAAACTGTTTGGCTAGAGTGCTGGAGAGGTAAGCGGAATTCCTAG	Gender	Male	0.511065	0.159344	79	36	0.00241685	0.203655	k__Bacteria;_p__Firmicutes;_c__Clostridia;_o__Clostridiales;_f__Lachnospiraceae;_g__;_s__	d__Bacteria; p__Firmicutes; c__Clostridia; o__Lachnospirales; f__Lachnospiraceae; g__Lachnospiraceae_UCG-008; s__uncultured_organism	ASV09673
TACGTAGGTGGCAAGCGTTGTCCGGATTTACTGGGTGTAAAGGGCGTGCAGCCGGGCATGCAAGTCAGATGTGAAATCTCAGGGCTTAACCCTGAAACTGCATTTGAAACTGTATGTCTTGAGTGCCGGAGAGGTAATCGGAATTCCTTG	Gender	Male	0.790251	0.226561	79	56	0.00103868	0.155518	k__Bacteria;_p__Firmicutes;_c__Clostridia;_o__Clostridiales;_f__Ruminococcaceae;_g__Oscillospira;_s__	d__Bacteria; p__Firmicutes; c__Clostridia; o__Oscillospirales; f__Oscillospiraceae; g__UCG-003; s__uncultured_organism	ASV13645
TACGTAGGGGGCAAGCGTTATCCGGATTTACTGGGTGTAAAGGGAGCGTAGACGGCAAGGCAAGTCTGAAGTGAAAGCCCGGTGCTTAACGCCGGGACTGCTTTGGAAACTGTTTAGCTGGAGTGCCGGAGAGGTAAGCGGAATTCCTAG	Gender	Male	0.828399	0.207851	79	51	0.000244845	0.10169	k__Bacteria;_p__Firmicutes;_c__Clostridia;_o__Clostridiales;_f__Lachnospiraceae;_g__;_s__	d__Bacteria; p__Firmicutes; c__Clostridia; o__Lachnospirales; f__Lachnospiraceae; g__Lachnospiraceae_NK4A136_group; s__uncultured_organism	ASV09113
TACGTAGGTGGCAAGCGTTGTCCGGATTTACTGGGTGTAAAGGGCGTGTAGGCGGGAGAGCAAGTCAGAAGTGAAATCTATGGGCTTAACCCATAAACTGCTTTTGAAACTGTTCTTCTTGAGTATCGGAGAGGCAGGCGGAATTCCTAG	Gender	Male	0.828854	0.212304	79	41	0.000301937	0.10169	k__Bacteria;_p__Firmicutes;_c__Clostridia;_o__Clostridiales;_f__Ruminococcaceae;_g__;_s__	d__Bacteria; p__Firmicutes; c__Clostridia; o__Oscillospirales; f__Oscillospiraceae; g__UCG-005; s__uncultured_organism	ASV13865
